# Supplementary material for: Multi-Omics Analyses Reveal the Antifungal Mechanism of Phenazine-1-Carboxylic Acid Against Pseudogymnoascus destructans
Source: J Fungi (Basel). 2025 Dec 25;12(1):16. doi: 10.3390/jof12010016 (PMC12843306; doi:10.3390/jof12010016)
Supplement: Supplementary file 1 [file jof-12-00016-s001.zip]

Archive with 1 entries (1 files):
- jof-3984744-supplementary.pdf
